# Supplementary material for: Construction of Photothermal Intelligent Membranes for Point-of-Use Water Treatment
Source: Molecules. 2024 Dec 5;29(23):5733. doi: 10.3390/molecules29235733 (PMC11643236; doi:10.3390/molecules29235733)
Supplement: Supplementary file 1 [file molecules-29-05733-s001.zip]

Archive with 1 entries (1 files):
- molecules-3328246-supplementary.pdf
